# Supplementary material for: Neuroprotective Effects of a Hydrogen Sulfide Donor in Streptozotocin-Induced Diabetic Rats
Source: Int J Mol Sci. 2023 Nov 23;24(23):16650. doi: 10.3390/ijms242316650 (PMC10706751; doi:10.3390/ijms242316650)
Supplement: Supplementary file 1 [file ijms-24-16650-s001.zip]

Archive with 1 entries (1 files):
- ijms-2627156-supplementary.pdf
